# Supplementary material for: A Novel Cold-Adapted Nitronate Monooxygenase from Psychrobacter sp. ANT206: Identification, Characterization and Degradation of 2-Nitropropane at Low Temperature
Source: Microorganisms. 2024 Oct 21;12(10):2100. doi: 10.3390/microorganisms12102100 (PMC11510023; doi:10.3390/microorganisms12102100)
Supplement: Supplementary file 1 [file microorganisms-12-02100-s001.zip]

Archive with 1 entries (1 files):
- microorganisms-3236490-supplementary.pdf
